# Supplementary material for: Bacillus thuringiensis Exopolysaccharide BPS-2 Ameliorates Ulcerative Colitis in a Murine Model Through Modulation of Gut Microbiota and Suppression of the NF-κB Cascade
Source: Foods. 2025 Jul 4;14(13):2378. doi: 10.3390/foods14132378 (PMC12249288; doi:10.3390/foods14132378)
Supplement: Supplementary file 1 [file foods-14-02378-s001.zip]

Archive with 1 entries (1 files):
- foods-3695946-supplementary.pdf
